# Supplementary material for: Multi-Omic Biomarkers Improve Indeterminate Pulmonary Nodule Malignancy Risk Assessment
Source: Cancers (Basel). 2023 Jun 29;15(13):3418. doi: 10.3390/cancers15133418 (PMC10341085; doi:10.3390/cancers15133418)
Supplement: Supplementary file 1 [file cancers-15-03418-s001.zip]

Archive with 1 entries (1 files):
- cancers-2414747-supplementary.pdf
